# Supplementary material for: Differentiation and Distribution of Marrow Stem Cells in Flex-Flow Environments Demonstrate Support of the Valvular Phenotype
Source: PLoS One. 2015 Nov 4;10(11):e0141802. doi: 10.1371/journal.pone.0141802 (PMC4633293; doi:10.1371/journal.pone.0141802)
Supplement: S2 File — (XLSX) [file pone.0141802.s002.xlsx]

## Sheet: Collagen Production
Groups	Avg (ug/gm)	Std err (ug/gm)
Static	40.9114	4.23462
Flow	93.298	12.602
Flex	69.75	2.68876
Flex_Flow	207.38	36.6186

## Sheet: Image Analysis
CD31 Bar Plot							α-SMA Bar Plot
		Average	SEM						Average	SEM
Top Layer	Static Control	0.0175307	0.0121111				Top Layer	Static Control	0.592333	0.260847
	Flex only	0.0931111	0.127286					Flex only	0.0846667	0.0125388
	Flow only	0.202222	0.186729					Flow only	32.8137	4.32249
	Flex-Flow	1.91211	0.398499					Flex-Flow	16.6168	2.91862
	PHV (+ve control)	17.0183	0.336759					PHV (+ve control)	2.49389	0.786084
Middle core Layer	Static Control	0.00311111	0.00311111				Middle core Layer	Static Control	0.452	0.10331
	Flex only	0.368111	0.114199					Flex only	1.76833	0.285714
	Flow only	1.79656	0.174012					Flow only	40.7856	4.93904
	Flex-Flow	0.383222	0.158432					Flex-Flow	63.5147	1.36293
	PHV (+ve control)	1.80067	0.336759					PHV (+ve control)	90.0877	5.62011
Bottom Layer	Static Control	0.0296444	0.0765848				Bottom Layer	Static Control	0.436	0.151823
	Flex only	0.149111	0.102785					Flex only	1.57133	0.233677
	Flow only	0.2186	0.0799812					Flow only	36.8149	5.97942
	Flex-Flow	2.83067	1.11733					Flex-Flow	4.19356	2.64428
	PHV (+ve control)	4.29033	0.679569					PHV (+ve control)	3.15389	1.5801

## Sheet: Gene Expression
Group	Target	Average Copy Number	SEM
Static	FZD2	0.000280899	0.000114906
	MLC1f	0.00421348	0.00133279
	YARS	0	0
	KLF2a	0	0
Flex	FZD2	0.00140676	0.000514906
	MLC1f	0	0
	YARS	0.000862258	0.000285799
	KLF2a	0.0056997	0.000828498
Flow	FZD2	0.0101407	0.00114906
	MLC1f	0	0
	YARS	0.00786226	0.000685799
	KLF2a	0.00571997	0.00198285
Flex-Flow	FZD2	0.0154494	0.00291491
	MLC1f	0	0
	YARS	0.0202247	0.006
	KLF2a	0.0511236	0.0288285
PHV	FZD2	0.0856742	0.0194906
	MLC1f	0	0
	YARS	0.0702279	0.01
	KLF2a	0.201124	0.0098285
